# Supplementary material for: A web tool for the global identification of pig breeds
Source: Genet Sel Evol. 2023 Mar 21;55:18. doi: 10.1186/s12711-023-00788-0 (PMC10029154; doi:10.1186/s12711-023-00788-0)
Supplement: Supplementary file 2 — Additional file 2: Table S1. Information on the breeds included in the chip reference dataset. [file 12711_2023_788_MOESM2_ESM.xlsx]

## Sheet: Chip
Breed	Abbreviation	Sample_Size	Country
American_Feral	AMFE	36	NA
Asian_Wild	ASWB	57	NA
Berkshire	BK	38	Commerical
BaMei	BM	15	China
BaMaXiang	BMX	39	China
Brazil_Monteiro	BRMT	10	Brazil
BaoShan	BS	33	China
Belorussian_Pork_Swine	BYPS	16	Belorussian
CongJiangXiang	CJX	16	China
CostaRica_Creole	CRCR	12	CostaRica
Cuba_Creole	CUCR	12	Cuba
DingAn	DA	33	China
DeBao	DB	15	China
Germany_Angler_Sattleschwein	DEAS	10	Germany
Germany_Bunte_Bentheimer	DEBB	12	Germany
DaHuaBai	DHB	45	China
DiannAnXiaoEr	DNXE	13	China
DongShan	DS	15	China
Duroc	DU	79	Commerical
ErHuaLian	EHL	20	China
Spain_Chato_Murciano	ESCM	20	Spain
European_Wild	EUWB	162	NA
GuangDongXiaoErHua	GDXEH	34	China
GuanLing	GL	18	China
Guatemala_Creole_Guatemala	GTCR	14	Guatemala
GanXiLiangTouWu	GXLTW	13	China
GuiZhongHua	GZH	29	China
Hampshire	HS	40	Commerical
HeTaoDaEr	HTDE	16	China
Hungary_Mangalica	HUMA	14	Hungary
Iberian	IB	20	Spain
Italy_Calabrese	ITCA	15	Italy
Italy_Cinta_Senese	ITCS	13	Italy
Italy_Casertana	ITCT	15	Italy
Italy_Nera_Siciliana	ITNS	15	Italy
JinHua	JH	20	China
JiangQuHai	JQH	11	China
KeLe	KL	10	China
LeAnHua	LAH	17	China
LuChuan	LC	46	China
LiChaHei	LCH	12	China
LongLin	LL	25	China
LePing_Spotted	LPH	20	China
Landrace	LR	130	Commerical
LanTang	LT	48	China
LargeWhite	LW	76	Commerical
LaiWuHei	LWH	18	China
MingGuangXiaoEr	MGXE	16	China
MeiHua	MH	24	China
Min	Min	20	China
MeiShan	MS	20	China
Mexico_Pelon_hairless	MXHL	10	Mexico
NeiJiang	NJ	16	China
Oceania_Feral	OCFE	10	NA
Peru_Creole_Peru	PECR	16	Peru
Pietrain	PI	57	Commerical
Poland_Pulawska_Spot	PLPS	15	Poland
Portugal_Bisaro	PTBI	15	Portugal
RongChang	RC	20	China
Russia_Breitov	RUBR	18	Russia
Russia_Livni	RULV	16	Russia
Russia_Murom	RUMR	12	Russia
Russia_Minisibs	RUMS	14	Russia
SaBa	SB	23	China
Sweden_Linderoth	SELI	15	Sweden
SuTai	ST	15	China
ShaZiLing	SZL	11	China
TongCheng	TonC	16	China
Zang	TP	110	China
Czech_Prestice	TRPR	15	TjechRepublic
TunChang	TunC	34	China
Ukraine_Mirgorod_Swine	UAMI	13	Ukraine
Ukraine_Poltava_Swine	UAPL	13	Ukraine
Ukrainian_Pork_Swine	UAPS	12	Ukraine
Ukraine_Red_White_Belted	UARW	19	Ukraine
Ukrainian_White_Steppe	UAWS	18	Ukraine
UK_British_Lop	UKBL	10	UK
UK_British_Saddleback	UKBS	20	UK
UK_Gloucester_Old_Spot	UKGO	20	UK
UK_Large_Black	UKLB	20	UK
UK_Leicoma	UKLE	11	UK
UK_Middle_White	UKMW	20	UK
UK_Tamworth	UKTA	20	UK
UK_Welsh	UKWE	20	UK
USA_Guinea_hog	USGI	20	USA
USA_Mulefoot	USMU	20	USA
USA_YucatanMinipig	USYU	10	USA
WanNan_Spotted	WZH	18	China
WuZhiShan	WZS	16	China
Xiang	X	12	China
YueDongHei	YDH	25	China
