# Supplementary material for: A web tool for the global identification of pig breeds
Source: Genet Sel Evol. 2023 Mar 21;55:18. doi: 10.1186/s12711-023-00788-0 (PMC10029154; doi:10.1186/s12711-023-00788-0)
Supplement: Supplementary file 3 — Additional file 3: Table S2. Information on the individuals used as crossbreds, unknown breeds, and testing pure breeds. [file 12711_2023_788_MOESM3_ESM.xlsx]

## Sheet: WGS
SampleID	Breed	Abbreviation	Type
CSLM_2_W	LargeWhite × Meishan	CSLM	crossbreeds
CSLM_3_W	LargeWhite × Meishan	CSLM	crossbreeds
CSLM_5_W	LargeWhite × Meishan	CSLM	crossbreeds
CSLM_6_W	LargeWhite × Meishan	CSLM	crossbreeds
CSLM_7_W	LargeWhite × Meishan	CSLM	crossbreeds
CSLM_8_W	LargeWhite × Meishan	CSLM	crossbreeds
CSLM_9_W	LargeWhite × Meishan	CSLM	crossbreeds
CSLM_10_W	LargeWhite × Meishan	CSLM	crossbreeds
CSLM_11_W	LargeWhite × Meishan	CSLM	crossbreeds
CSLM_12_W	LargeWhite × Meishan	CSLM	crossbreeds
CSLM_13_W	LargeWhite × Meishan	CSLM	crossbreeds
CSLM_14_W	LargeWhite × Meishan	CSLM	crossbreeds
CSLM_16_W	LargeWhite × Meishan	CSLM	crossbreeds
CSLM_18_W	LargeWhite × Meishan	CSLM	crossbreeds
CSLM_19_W	LargeWhite × Meishan	CSLM	crossbreeds
CSLM_20_W	LargeWhite × Meishan	CSLM	crossbreeds
CSLM_21_W	LargeWhite × Meishan	CSLM	crossbreeds
CSLM_22_W	LargeWhite × Meishan	CSLM	crossbreeds
CSLM_23_W	LargeWhite × Meishan	CSLM	crossbreeds
CSLM_24_W	LargeWhite × Meishan	CSLM	crossbreeds
CSPL_1_W	Pietrain × LargeWhite	CSPL	crossbreeds
CSPL_2_W	Pietrain × LargeWhite	CSPL	crossbreeds
CSPL_3_W	Pietrain × LargeWhite	CSPL	crossbreeds
CSPL_4_W	Pietrain × LargeWhite	CSPL	crossbreeds
CSPL_5_W	Pietrain × LargeWhite	CSPL	crossbreeds
CSPL_6_W	Pietrain × LargeWhite	CSPL	crossbreeds
CSPL_7_W	Pietrain × LargeWhite	CSPL	crossbreeds
CSPL_8_W	Pietrain × LargeWhite	CSPL	crossbreeds
CSPL_9_W	Pietrain × LargeWhite	CSPL	crossbreeds
CSPL_10_W	Pietrain × LargeWhite	CSPL	crossbreeds
CSPL_11_W	Pietrain × LargeWhite	CSPL	crossbreeds
CSPL_12_W	Pietrain × LargeWhite	CSPL	crossbreeds
CSPL_13_W	Pietrain × LargeWhite	CSPL	crossbreeds
CSPL_14_W	Pietrain × LargeWhite	CSPL	crossbreeds
CSPL_15_W	Pietrain × LargeWhite	CSPL	crossbreeds
CSPL_16_W	Pietrain × LargeWhite	CSPL	crossbreeds
CSPL_17_W	Pietrain × LargeWhite	CSPL	crossbreeds
CSPL_18_W	Pietrain × LargeWhite	CSPL	crossbreeds
CSPL_19_W	Pietrain × LargeWhite	CSPL	crossbreeds
CSPL_20_W	Pietrain × LargeWhite	CSPL	crossbreeds
DB01	DeBao	DB	unknown
DB02	DeBao	DB	unknown
DB03	DeBao	DB	unknown
DB04	DeBao	DB	unknown
DB05	DeBao	DB	unknown
DB06	DeBao	DB	unknown
DB07	DeBao	DB	unknown
DB08	DeBao	DB	unknown
DB09	DeBao	DB	unknown
DB10	DeBao	DB	unknown
DB11	DeBao	DB	unknown
DB12	DeBao	DB	unknown
DB13	DeBao	DB	unknown
DB14	DeBao	DB	unknown
DB15	DeBao	DB	unknown
YDH1	YueDongHei	YDH	unknown
YDH2	YueDongHei	YDH	unknown
YDH3	YueDongHei	YDH	unknown
YDH4	YueDongHei	YDH	unknown
YDH5	YueDongHei	YDH	unknown
YDH6	YueDongHei	YDH	unknown
YDH7	YueDongHei	YDH	unknown
YDH11	YueDongHei	YDH	unknown
YDH12	YueDongHei	YDH	unknown
YDH13	YueDongHei	YDH	unknown
YDH14	YueDongHei	YDH	unknown
YDH15	YueDongHei	YDH	unknown
YDH16	YueDongHei	YDH	unknown
YDH17	YueDongHei	YDH	unknown
YDH18	YueDongHei	YDH	unknown
YDH19	YueDongHei	YDH	unknown
YDH20	YueDongHei	YDH	unknown
YDH21	YueDongHei	YDH	unknown
YDH22	YueDongHei	YDH	unknown
YDH24	YueDongHei	YDH	unknown
YDH25	YueDongHei	YDH	unknown
YDH26	YueDongHei	YDH	unknown
YDH27	YueDongHei	YDH	unknown
YDH28	YueDongHei	YDH	unknown
YDH29	YueDongHei	YDH	unknown
ARFO_1_M	American_Feral	AMFE	unknown
ARFO_2_M	American_Feral	AMFE	unknown
ARFO_3_M	American_Feral	AMFE	unknown
ARFO_4_M	American_Feral	AMFE	unknown
ARFO_5_M	American_Feral	AMFE	unknown
ARFO_6_M	American_Feral	AMFE	unknown
ARFO_7_M	American_Feral	AMFE	unknown
ARFO_8_M	American_Feral	AMFE	unknown
ARFO_9_M	American_Feral	AMFE	unknown
ARFO_10_M	American_Feral	AMFE	unknown
ARFP_1_M	American_Feral	AMFE	unknown
ARFP_2_M	American_Feral	AMFE	unknown
ARFP_3_M	American_Feral	AMFE	unknown
ARFP_4_M	American_Feral	AMFE	unknown
ARFP_5_M	American_Feral	AMFE	unknown
ARFP_6_M	American_Feral	AMFE	unknown
CNHT_1_J	HeTaoDaEr	HTDE	unknown
CNHT_2_J	HeTaoDaEr	HTDE	unknown
CNHT_3_J	HeTaoDaEr	HTDE	unknown
CNHT_4_J	HeTaoDaEr	HTDE	unknown
CNHT_5_J	HeTaoDaEr	HTDE	unknown
CNHT_6_J	HeTaoDaEr	HTDE	unknown
CNHT_7_J	HeTaoDaEr	HTDE	unknown
CNHT_8_J	HeTaoDaEr	HTDE	unknown
CNHT_9_J	HeTaoDaEr	HTDE	unknown
CNHT_10_J	HeTaoDaEr	HTDE	unknown
CNHT_11_J	HeTaoDaEr	HTDE	unknown
CNHT_12_J	HeTaoDaEr	HTDE	unknown
CNHT_13_J	HeTaoDaEr	HTDE	unknown
CNHT_14_J	HeTaoDaEr	HTDE	unknown
CNHT_15_J	HeTaoDaEr	HTDE	unknown
CNHT_16_J	HeTaoDaEr	HTDE	unknown
CNSZ_1_J	ShaZiLing	SZL	unknown
CNSZ_2_J	ShaZiLing	SZL	unknown
CNSZ_3_J	ShaZiLing	SZL	unknown
CNSZ_4_J	ShaZiLing	SZL	unknown
CNSZ_5_J	ShaZiLing	SZL	unknown
CNSZ_6_J	ShaZiLing	SZL	unknown
CNSZ_7_J	ShaZiLing	SZL	unknown
CNSZ_8_J	ShaZiLing	SZL	unknown
CNSZ_9_J	ShaZiLing	SZL	unknown
CNSZ_10_J	ShaZiLing	SZL	unknown
CNSZ_11_J	ShaZiLing	SZL	unknown
CRCR_1_M	CostaRica_Creole	CRCR	unknown
CRCR_2_M	CostaRica_Creole	CRCR	unknown
CRCR_3_M	CostaRica_Creole	CRCR	unknown
CRCR_4_M	CostaRica_Creole	CRCR	unknown
CRCR_5_M	CostaRica_Creole	CRCR	unknown
CRCR_6_M	CostaRica_Creole	CRCR	unknown
CRCR_7_M	CostaRica_Creole	CRCR	unknown
CRCR_8_M	CostaRica_Creole	CRCR	unknown
CRCR_9_M	CostaRica_Creole	CRCR	unknown
CRCR_10_M	CostaRica_Creole	CRCR	unknown
CRCR_11_M	CostaRica_Creole	CRCR	unknown
CRCR_12_M	CostaRica_Creole	CRCR	unknown
UAPS_1_J	Ukrainian_Pork_Swine	UAPS	unknown
UAPS_2_J	Ukrainian_Pork_Swine	UAPS	unknown
UAPS_3_J	Ukrainian_Pork_Swine	UAPS	unknown
UAPS_4_J	Ukrainian_Pork_Swine	UAPS	unknown
UAPS_5_J	Ukrainian_Pork_Swine	UAPS	unknown
UAPS_6_J	Ukrainian_Pork_Swine	UAPS	unknown
UAPS_7_J	Ukrainian_Pork_Swine	UAPS	unknown
UAPS_8_J	Ukrainian_Pork_Swine	UAPS	unknown
UAPS_9_J	Ukrainian_Pork_Swine	UAPS	unknown
UAPS_10_J	Ukrainian_Pork_Swine	UAPS	unknown
UAPS_11_J	Ukrainian_Pork_Swine	UAPS	unknown
UAPS_12_J	Ukrainian_Pork_Swine	UAPS	unknown
UKBK_1_W	Berkshire	BK	unknown
UKBK_2_W	Berkshire	BK	unknown
UKBK_3_W	Berkshire	BK	unknown
UKBK_4_W	Berkshire	BK	unknown
UKBK_6_W	Berkshire	BK	unknown
UKBK_7_W	Berkshire	BK	unknown
UKBK_8_W	Berkshire	BK	unknown
UKBK_9_W	Berkshire	BK	unknown
UKBK_11_W	Berkshire	BK	unknown
UKBK_12_W	Berkshire	BK	unknown
UKBK_13_W	Berkshire	BK	unknown
UKBK_14_W	Berkshire	BK	unknown
UKBK_15_W	Berkshire	BK	unknown
UKBK_19_W	Berkshire	BK	unknown
UKBK_20_W	Berkshire	BK	unknown
UKBK_21_W	Berkshire	BK	unknown
UKBK_22_W	Berkshire	BK	unknown
UKBK_25_W	Berkshire	BK	unknown
UKBK_26_W	Berkshire	BK	unknown
UKBK_27_W	Berkshire	BK	unknown
USBK_2_W	Berkshire	BK	unknown
USBK_9_W	Berkshire	BK	unknown
USBK_15_W	Berkshire	BK	unknown
USBK_16_W	Berkshire	BK	unknown
USBK_18_W	Berkshire	BK	unknown
USBK_20_W	Berkshire	BK	unknown
USBK_21_W	Berkshire	BK	unknown
USBK_22_W	Berkshire	BK	unknown
USBK_28_W	Berkshire	BK	unknown
USBK_30_W	Berkshire	BK	unknown
USBK_31_W	Berkshire	BK	unknown
USBK_34_W	Berkshire	BK	unknown
USBK_35_W	Berkshire	BK	unknown
USBK_36_W	Berkshire	BK	unknown
USBK_37_W	Berkshire	BK	unknown
USBK_39_W	Berkshire	BK	unknown
USBK_40_W	Berkshire	BK	unknown
USBK_42_W	Berkshire	BK	unknown
USFP_1_W	American_Feral	AMFE	unknown
USFP_2_W	American_Feral	AMFE	unknown
USFP_4_W	American_Feral	AMFE	unknown
USFP_5_W	American_Feral	AMFE	unknown
USFP_7_W	American_Feral	AMFE	unknown
USFP_8_W	American_Feral	AMFE	unknown
USFP_9_W	American_Feral	AMFE	unknown
USFP_10_W	American_Feral	AMFE	unknown
USFP_11_W	American_Feral	AMFE	unknown
USFP_12_W	American_Feral	AMFE	unknown
USFP_13_W	American_Feral	AMFE	unknown
USFP_14_W	American_Feral	AMFE	unknown
USFP_15_W	American_Feral	AMFE	unknown
USFP_16_W	American_Feral	AMFE	unknown
USFP_17_W	American_Feral	AMFE	unknown
USFP_18_W	American_Feral	AMFE	unknown
USFP_19_W	American_Feral	AMFE	unknown
USFP_20_W	American_Feral	AMFE	unknown
USFP_21_W	American_Feral	AMFE	unknown
USFP_22_W	American_Feral	AMFE	unknown
BS1	BaoShan	BS	Pure
BS5	BaoShan	BS	Pure
BS10	BaoShan	BS	Pure
BS13	BaoShan	BS	Pure
BS16	BaoShan	BS	Pure
BS18	BaoShan	BS	Pure
BS21	BaoShan	BS	Pure
BS23	BaoShan	BS	Pure
BS25	BaoShan	BS	Pure
SB2	SaBa	SB	Pure
SB3	SaBa	SB	Pure
SB7	SaBa	SB	Pure
SB19	SaBa	SB	Pure
SB22	SaBa	SB	Pure
SB23	SaBa	SB	Pure
GZH2	GuiZhongHua	GZH	Pure
GZH6	GuiZhongHua	GZH	Pure
GZH8	GuiZhongHua	GZH	Pure
GZH11	GuiZhongHua	GZH	Pure
GZH13	GuiZhongHua	GZH	Pure
GZH20	GuiZhongHua	GZH	Pure
GZH26	GuiZhongHua	GZH	Pure
GZH27	GuiZhongHua	GZH	Pure
BMX5	BaMaXiang	BMX	Pure
BMX9	BaMaXiang	BMX	Pure
BMX13	BaMaXiang	BMX	Pure
BMX16	BaMaXiang	BMX	Pure
BMX21	BaMaXiang	BMX	Pure
BMX22	BaMaXiang	BMX	Pure
BMX24	BaMaXiang	BMX	Pure
LL03	LongLin	LL	Pure
LL07	LongLin	LL	Pure
LL16	LongLin	LL	Pure
LL31	LongLin	LL	Pure
LL32	LongLin	LL	Pure
LL33	LongLin	LL	Pure
LL35	LongLin	LL	Pure
LC03	LuChuan	LC	Pure
LC12	LuChuan	LC	Pure
LC14	LuChuan	LC	Pure
LC23	LuChuan	LC	Pure
LC24	LuChuan	LC	Pure
LC34	LuChuan	LC	Pure
XE02	GuangDongXiaoHua	GDXH	Pure
XE03	GuangDongXiaoHua	GDXH	Pure
XE04	GuangDongXiaoHua	GDXH	Pure
XE17	GuangDongXiaoHua	GDXH	Pure
XE19	GuangDongXiaoHua	GDXH	Pure
XE21	GuangDongXiaoHua	GDXH	Pure
XE28	GuangDongXiaoHua	GDXH	Pure
XE32	GuangDongXiaoHua	GDXH	Pure
XE33	GuangDongXiaoHua	GDXH	Pure
DHB7	DaHuaBai	DHB	Pure
DHB13	DaHuaBai	DHB	Pure
DHB15	DaHuaBai	DHB	Pure
DHB18	DaHuaBai	DHB	Pure
DHB22	DaHuaBai	DHB	Pure
DHB26	DaHuaBai	DHB	Pure
DHB29	DaHuaBai	DHB	Pure
DHB30	DaHuaBai	DHB	Pure
DHB33	DaHuaBai	DHB	Pure
MH3	MeiHua	MH	Pure
MH4	MeiHua	MH	Pure
MH9	MeiHua	MH	Pure
MH13	MeiHua	MH	Pure
MH14	MeiHua	MH	Pure
MH16	MeiHua	MH	Pure
LT8	LanTang	LT	Pure
LT9	LanTang	LT	Pure
LT10	LanTang	LT	Pure
LT12	LanTang	LT	Pure
LT13	LanTang	LT	Pure
LT14	LanTang	LT	Pure
LT16	LanTang	LT	Pure
LT17	LanTang	LT	Pure
LT21	LanTang	LT	Pure
DA03	DingAn	DA	Pure
DA12	DingAn	DA	Pure
DA13	DingAn	DA	Pure
DA15	DingAn	DA	Pure
DA26	DingAn	DA	Pure
DA29	DingAn	DA	Pure
DA30	DingAn	DA	Pure
DA33	DingAn	DA	Pure
DA35	DingAn	DA	Pure
TC04	TunChang	TunC	Pure
TC08	TunChang	TunC	Pure
TC09	TunChang	TunC	Pure
TC10	TunChang	TunC	Pure
TC13	TunChang	TunC	Pure
TC15	TunChang	TunC	Pure
TC21	TunChang	TunC	Pure
TC24	TunChang	TunC	Pure
TC33	TunChang	TunC	Pure
AUFP_5_W	Oceania_Feral	OCFE	Pure
AUFP_8_W	Oceania_Feral	OCFE	Pure
AUFP_10_W	Oceania_Feral	OCFE	Pure
BRMT_5_M	Brazil_Monteiro	BRMT	Pure
BRMT_8_M	Brazil_Monteiro	BRMT	Pure
BRMT_9_M	Brazil_Monteiro	BRMT	Pure
BYPS_1_J	Belorussian_Pork_Swine	BYPS	Pure
BYPS_7_J	Belorussian_Pork_Swine	BYPS	Pure
BYPS_9_J	Belorussian_Pork_Swine	BYPS	Pure
BYPS_15_J	Belorussian_Pork_Swine	BYPS	Pure
CNBM_3_J	BaMei	BM	Pure
CNBM_10_J	BaMei	BM	Pure
CNBM_13_J	BaMei	BM	Pure
CNBM_15_J	BaMei	BM	Pure
CNBX_1_J	BaMaXiang	BMX	Pure
CNBX_8_J	BaMaXiang	BMX	Pure
CNBX_11_J	BaMaXiang	BMX	Pure
CNCJ_2_J	CongJiangXiang	CJX	Pure
CNCJ_3_J	CongJiangXiang	CJX	Pure
CNCJ_9_J	CongJiangXiang	CJX	Pure
CNCJ_16_J	CongJiangXiang	CJX	Pure
CNDH_4_J	DaHuaBai	DHB	Pure
CNDH_8_J	DaHuaBai	DHB	Pure
CNDH_14_J	DaHuaBai	DHB	Pure
CNDN_6_J	DianNanXiaoEr	DNXE	Pure
CNDN_8_J	DianNanXiaoEr	DNXE	Pure
CNDN_9_J	DianNanXiaoEr	DNXE	Pure
CNDN_11_J	DianNanXiaoEr	DNXE	Pure
CNDQ_3_J	Zang	TP	Pure
CNDQ_5_J	Zang	TP	Pure
CNDQ_8_J	Zang	TP	Pure
CNDQ_11_J	Zang	TP	Pure
CNDQ_16_J	Zang	TP	Pure
CNDQ_19_J	Zang	TP	Pure
CNDS_1_J	DongShan	DS	Pure
CNDS_12_J	DongShan	DS	Pure
CNDS_13_J	DongShan	DS	Pure
CNDS_14_J	DongShan	DS	Pure
CNEH_1_J	ErHuaLian	EHL	Pure
CNEH_2_J	ErHuaLian	EHL	Pure
CNEH_6_J	ErHuaLian	EHL	Pure
CNEH_8_J	ErHuaLian	EHL	Pure
CNEH_28_J	ErHuaLian	EHL	Pure
CNGS_1_J	Zang	TP	Pure
CNGS_7_J	Zang	TP	Pure
CNGS_11_J	Zang	TP	Pure
CNGS_13_J	Zang	TP	Pure
CNGS_19_J	Zang	TP	Pure
CNGU_1_W	GuanLing	GL	Pure
CNGU_5_W	GuanLing	GL	Pure
CNGU_8_W	GuanLing	GL	Pure
CNGU_11_W	GuanLing	GL	Pure
CNGU_13_W	GuanLing	GL	Pure
CNGX_4_J	GanXiLiangTouWu	GXLTW	Pure
CNGX_6_J	GanXiLiangTouWu	GXLTW	Pure
CNGX_11_J	GanXiLiangTouWu	GXLTW	Pure
CNGX_13_J	GanXiLiangTouWu	GXLTW	Pure
CNJH_8_J	JinHua	JH	Pure
CNJH_11_J	JinHua	JH	Pure
CNJH_20_W	JinHua	JH	Pure
CNJH_25_W	JinHua	JH	Pure
CNJH_29_W	JinHua	JH	Pure
CNJQ_1_W	JiangQuHai	JQH	Pure
CNJQ_4_W	JiangQuHai	JQH	Pure
CNJQ_11_W	JiangQuHai	JQH	Pure
CNKL_1_J	KeLe	KL	Pure
CNKL_5_J	KeLe	KL	Pure
CNKL_8_J	KeLe	KL	Pure
CNLA_2_J	LeAnHua	LAH	Pure
CNLA_5_J	LeAnHua	LAH	Pure
CNLA_6_J	LeAnHua	LAH	Pure
CNLA_9_J	LeAnHua	LAH	Pure
CNLA_12_J	LeAnHua	LAH	Pure
CNLC_5_J	LiChaHei	LCH	Pure
CNLC_9_J	LiChaHei	LCH	Pure
CNLC_14_J	LiChaHei	LCH	Pure
CNLH_3_J	LaiWuHei	LWH	Pure
CNLH_8_J	LaiWuHei	LWH	Pure
CNLH_12_J	LaiWuHei	LWH	Pure
CNLH_13_J	LaiWuHei	LWH	Pure
CNLH_14_J	LaiWuHei	LWH	Pure
CNLP_2_W	LePing_Spotted	LPH	Pure
CNLP_5_W	LePing_Spotted	LPH	Pure
CNLP_7_W	LePing_Spotted	LPH	Pure
CNLP_15_W	LePing_Spotted	LPH	Pure
CNLP_20_W	LePing_Spotted	LPH	Pure
CNLT_15_W	LanTang	LT	Pure
CNLT_17_W	LanTang	LT	Pure
CNLT_20_W	LanTang	LT	Pure
CNLU_1_J	LuChuan	LC	Pure
CNLU_2_J	LuChuan	LC	Pure
CNLU_4_J	LuChuan	LC	Pure
CNLU_6_J	LuChuan	LC	Pure
CNLU_15_J	LuChuan	LC	Pure
CNLU_16_J	LuChuan	LC	Pure
CNLZ_10_J	Zang	TP	Pure
CNMG_7_J	MingGuangXiaoEr	MGXE	Pure
CNMG_9_J	MingGuangXiaoEr	MGXE	Pure
CNMG_10_J	MingGuangXiaoEr	MGXE	Pure
CNMG_12_J	MingGuangXiaoEr	MGXE	Pure
CNML_5_J	Zang	TP	Pure
CNML_7_J	Zang	TP	Pure
CNML_8_J	Zang	TP	Pure
CNML_10_J	Zang	TP	Pure
CNML_11_J	Zang	TP	Pure
CNMS_10_W	MeiShan	MS	Pure
CNMS_12_W	MeiShan	MS	Pure
CNMS_18_W	MeiShan	MS	Pure
CNMS_25_W	MeiShan	MS	Pure
CNMS_31_W	MeiShan	MS	Pure
CNMZ_4_J	Min	Min	Pure
CNMZ_6_J	Min	Min	Pure
CNMZ_11_J	Min	Min	Pure
CNMZ_18_J	Min	Min	Pure
CNMZ_19_J	Min	Min	Pure
CNNJ_1_J	NeiJiang	NJ	Pure
CNNJ_5_J	NeiJiang	NJ	Pure
CNNJ_6_J	NeiJiang	NJ	Pure
CNNJ_7_J	NeiJiang	NJ	Pure
CNRC_18_J	RongChang	RC	Pure
CNRC_21_W	RongChang	RC	Pure
CNRC_22_W	RongChang	RC	Pure
CNRC_32_W	RongChang	RC	Pure
CNRC_34_W	RongChang	RC	Pure
CNST_2_J	SuTai	ST	Pure
CNST_5_J	SuTai	ST	Pure
CNST_9_J	SuTai	ST	Pure
CNST_14_J	SuTai	ST	Pure
CNTC_2_J	TongCheng	TonC	Pure
CNTC_3_J	TongCheng	TonC	Pure
CNTC_6_J	TongCheng	TonC	Pure
CNTC_11_J	TongCheng	TonC	Pure
CNWB1_1_W	Asian_Wild	ASWB	Pure
CNWB2_2_W	Asian_Wild	ASWB	Pure
CNWB2_5_W	Asian_Wild	ASWB	Pure
CNWB3_1_J	Asian_Wild	ASWB	Pure
CNWB3_2_J	Asian_Wild	ASWB	Pure
CNWB3_12_J	Asian_Wild	ASWB	Pure
CNWB4_2_J	Asian_Wild	ASWB	Pure
CNWB4_4_J	Asian_Wild	ASWB	Pure
CNWN_1_W	WanNan_Spotted	WZH	Pure
CNWN_2_W	WanNan_Spotted	WZH	Pure
CNWN_5_W	WanNan_Spotted	WZH	Pure
CNWN_8_W	WanNan_Spotted	WZH	Pure
CNWN_10_W	WanNan_Spotted	WZH	Pure
CNWZ_3_J	WuZhiShan	WZS	Pure
CNWZ_4_J	WuZhiShan	WZS	Pure
CNWZ_13_J	WuZhiShan	WZS	Pure
CNWZ_15_J	WuZhiShan	WZS	Pure
CNXI_2_W	Xiang	X	Pure
CNXI_11_W	Xiang	X	Pure
CNXI_13_W	Xiang	X	Pure
CNXZ_4_J	Zang	TP	Pure
CNXZ_12_J	Zang	TP	Pure
CNXZ_18_J	Zang	TP	Pure
CNXZ_23_J	Zang	TP	Pure
CNXZ_25_J	Zang	TP	Pure
CNZA_2_W	Zang	TP	Pure
CNZA_5_W	Zang	TP	Pure
CNZA_6_W	Zang	TP	Pure
CNZA_7_W	Zang	TP	Pure
CNZA_14_W	Zang	TP	Pure
CNZA_15_W	Zang	TP	Pure
CUCR_3_M	Cuba_Creole	CUCR	Pure
CUCR_4_M	Cuba_Creole	CUCR	Pure
CUCR_5_M	Cuba_Creole	CUCR	Pure
DEAS_1_W	Germany_Angler_Sattleschwein	DEAS	Pure
DEAS_8_W	Germany_Angler_Sattleschwein	DEAS	Pure
DEAS_10_W	Germany_Angler_Sattleschwein	DEAS	Pure
DEBB_3_W	Germany_Bunte_Bentheimer	DEBB	Pure
DEBB_10_W	Germany_Bunte_Bentheimer	DEBB	Pure
DEBB_11_W	Germany_Bunte_Bentheimer	DEBB	Pure
DUR1_7_W	Duroc	DU	Pure
DUR1_9_W	Duroc	DU	Pure
DUR1_11_W	Duroc	DU	Pure
DUR1_15_W	Duroc	DU	Pure
DUR2_3_W	Duroc	DU	Pure
DUR2_4_W	Duroc	DU	Pure
DUR2_29_W	Duroc	DU	Pure
DUR2_35_W	Duroc	DU	Pure
DUR2_42_W	Duroc	DU	Pure
DUR3_14_W	Duroc	DU	Pure
DUR3_18_W	Duroc	DU	Pure
DUR3_30_W	Duroc	DU	Pure
DUR4_3_J	Duroc	DU	Pure
DUR4_9_J	Duroc	DU	Pure
DUR4_12_J	Duroc	DU	Pure
DUR4_15_J	Duroc	DU	Pure
DUR4_16_J	Duroc	DU	Pure
DUR4_20_J	Duroc	DU	Pure
DUR4_22_J	Duroc	DU	Pure
DUR4_24_J	Duroc	DU	Pure
ESCM_6_W	Spain_Chato_Murciano	ESCM	Pure
ESCM_12_W	Spain_Chato_Murciano	ESCM	Pure
ESCM_13_W	Spain_Chato_Murciano	ESCM	Pure
ESCM_23_W	Spain_Chato_Murciano	ESCM	Pure
ESCM_36_W	Spain_Chato_Murciano	ESCM	Pure
ESIB_4_W	Iberian	IB	Pure
ESIB_9_W	Iberian	IB	Pure
ESIB_21_M	Iberian	IB	Pure
ESIB_22_M	Iberian	IB	Pure
ESIB_24_M	Iberian	IB	Pure
FIWB_4_W	European_Wild	EUWB	Pure
FIWB_5_W	European_Wild	EUWB	Pure
GRWB_1_W	European_Wild	EUWB	Pure
GRWB_4_W	European_Wild	EUWB	Pure
GTCR_1_M	Guatemala_Creole_Guatemala	GTCR	Pure
GTCR_7_M	Guatemala_Creole_Guatemala	GTCR	Pure
GTCR_11_M	Guatemala_Creole_Guatemala	GTCR	Pure
GTCR_14_M	Guatemala_Creole_Guatemala	GTCR	Pure
HRWB_6_W	European_Wild	EUWB	Pure
HRWB_7_W	European_Wild	EUWB	Pure
HRWB_12_W	European_Wild	EUWB	Pure
HUMA_10_W	Hungary_Mangalica	HUMA	Pure
HUMA_16_W	Hungary_Mangalica	HUMA	Pure
HUMA_17_W	Hungary_Mangalica	HUMA	Pure
HUMA_19_W	Hungary_Mangalica	HUMA	Pure
IBWB_1_W	European_Wild	EUWB	Pure
IBWB_9_W	European_Wild	EUWB	Pure
IBWB_10_W	European_Wild	EUWB	Pure
IBWB_11_W	European_Wild	EUWB	Pure
IBWB_13_W	European_Wild	EUWB	Pure
IBWB_16_W	European_Wild	EUWB	Pure
ITCA_2_W	Italy_Calabrese	ITCA	Pure
ITCA_5_W	Italy_Calabrese	ITCA	Pure
ITCA_14_W	Italy_Calabrese	ITCA	Pure
ITCA_15_W	Italy_Calabrese	ITCA	Pure
ITCS_7_W	Italy_Cinta_Senese	ITCS	Pure
ITCS_9_W	Italy_Cinta_Senese	ITCS	Pure
ITCS_12_W	Italy_Cinta_Senese	ITCS	Pure
ITCS_13_W	Italy_Cinta_Senese	ITCS	Pure
ITCT_6_W	Italy_Casertana	ITCT	Pure
ITCT_9_W	Italy_Casertana	ITCT	Pure
ITCT_13_W	Italy_Casertana	ITCT	Pure
ITCT_15_W	Italy_Casertana	ITCT	Pure
ITNS_2_W	Italy_Nera_Siciliana	ITNS	Pure
ITNS_4_W	Italy_Nera_Siciliana	ITNS	Pure
ITNS_8_W	Italy_Nera_Siciliana	ITNS	Pure
ITNS_12_W	Italy_Nera_Siciliana	ITNS	Pure
ITWB1_2_W	European_Wild	EUWB	Pure
ITWB1_4_W	European_Wild	EUWB	Pure
ITWB1_6_W	European_Wild	EUWB	Pure
ITWB1_10_W	European_Wild	EUWB	Pure
ITWB1_11_W	European_Wild	EUWB	Pure
ITWB1_13_W	European_Wild	EUWB	Pure
ITWB1_18_W	European_Wild	EUWB	Pure
ITWB2_4_W	European_Wild	EUWB	Pure
ITWB2_24_W	European_Wild	EUWB	Pure
ITWB2_33_W	European_Wild	EUWB	Pure
ITWB2_74_W	European_Wild	EUWB	Pure
KPWB_4_W	Asian_Wild	ASWB	Pure
LDR1_5_W	Landrace	LR	Pure
LDR1_18_W	Landrace	LR	Pure
LDR1_40_W	Landrace	LR	Pure
LDR1_48_W	Landrace	LR	Pure
LDR2_2_W	Landrace	LR	Pure
LDR2_3_W	Landrace	LR	Pure
LDR2_5_W	Landrace	LR	Pure
LDR2_9_W	Landrace	LR	Pure
LDR2_11_W	Landrace	LR	Pure
LDR2_14_W	Landrace	LR	Pure
LDR3_6_W	Landrace	LR	Pure
LDR3_7_W	Landrace	LR	Pure
LDR4_4_J	Landrace	LR	Pure
LDR4_8_J	Landrace	LR	Pure
LDR4_9_J	Landrace	LR	Pure
LDR4_12_J	Landrace	LR	Pure
LDR4_13_J	Landrace	LR	Pure
LDR4_17_J	Landrace	LR	Pure
LDR4_24_J	Landrace	LR	Pure
LDR5_1_W	Landrace	LR	Pure
LDR5_3_W	Landrace	LR	Pure
LDR5_8_W	Landrace	LR	Pure
LDR5_12_W	Landrace	LR	Pure
LDR5_21_W	Landrace	LR	Pure
LDR5_28_W	Landrace	LR	Pure
LDR6_4_M	Landrace	LR	Pure
LDR6_19_M	Landrace	LR	Pure
LDR6_26_M	Landrace	LR	Pure
LDR6_28_M	Landrace	LR	Pure
LDR7_39_W	Landrace	LR	Pure
LDR7_47_W	Landrace	LR	Pure
LDR7_51_W	Landrace	LR	Pure
LDR7_52_W	Landrace	LR	Pure
LWT1_5_W	LargeWhite	LW	Pure
LWT1_11_W	LargeWhite	LW	Pure
LWT1_16_W	LargeWhite	LW	Pure
LWT2_4_J	LargeWhite	LW	Pure
LWT2_6_J	LargeWhite	LW	Pure
LWT2_7_J	LargeWhite	LW	Pure
LWT2_24_J	LargeWhite	LW	Pure
LWT2_25_J	LargeWhite	LW	Pure
LWT2_26_J	LargeWhite	LW	Pure
LWT3_20_W	LargeWhite	LW	Pure
LWT3_25_W	LargeWhite	LW	Pure
LWT3_28_W	LargeWhite	LW	Pure
LWT3_36_W	LargeWhite	LW	Pure
LWT3_40_W	LargeWhite	LW	Pure
LWT4_62_W	LargeWhite	LW	Pure
LWT4_70_W	LargeWhite	LW	Pure
LWT4_72_W	LargeWhite	LW	Pure
LWT4_77_W	LargeWhite	LW	Pure
LWT4_82_W	LargeWhite	LW	Pure
MXHL_3_M	Mexico_Pelon_hairless	MXHL	Pure
MXHL_4_M	Mexico_Pelon_hairless	MXHL	Pure
MXHL_6_M	Mexico_Pelon_hairless	MXHL	Pure
NEWB_15_W	European_Wild	EUWB	Pure
NEWB_18_W	European_Wild	EUWB	Pure
NEWB_65_W	European_Wild	EUWB	Pure
NEWB_74_W	European_Wild	EUWB	Pure
PECR_4_M	Peru_Creole_Peru	PECR	Pure
PECR_8_M	Peru_Creole_Peru	PECR	Pure
PECR_11_M	Peru_Creole_Peru	PECR	Pure
PECR_13_M	Peru_Creole_Peru	PECR	Pure
PIT1_8_W	Pietrain	PI	Pure
PIT1_32_W	Pietrain	PI	Pure
PIT2_37_W	Pietrain	PI	Pure
PIT2_47_W	Pietrain	PI	Pure
PIT2_51_W	Pietrain	PI	Pure
PIT2_56_W	Pietrain	PI	Pure
PIT3_1_W	Pietrain	PI	Pure
PIT3_2_W	Pietrain	PI	Pure
PIT3_9_W	Pietrain	PI	Pure
PIT3_10_W	Pietrain	PI	Pure
PIT3_11_W	Pietrain	PI	Pure
PIT3_13_W	Pietrain	PI	Pure
PIT3_15_W	Pietrain	PI	Pure
PIT3_17_W	Pietrain	PI	Pure
PIT3_18_W	Pietrain	PI	Pure
PLPS_1_W	Poland_Pulawska_Spot	PLPS	Pure
PLPS_2_W	Poland_Pulawska_Spot	PLPS	Pure
PLPS_5_W	Poland_Pulawska_Spot	PLPS	Pure
PLPS_14_W	Poland_Pulawska_Spot	PLPS	Pure
PLWB_4_W	European_Wild	EUWB	Pure
PLWB_7_W	European_Wild	EUWB	Pure
PLWB_8_W	European_Wild	EUWB	Pure
PTBI_4_W	Portugal_Bisaro	PTBI	Pure
PTBI_12_W	Portugal_Bisaro	PTBI	Pure
PTBI_13_W	Portugal_Bisaro	PTBI	Pure
PTBI_14_W	Portugal_Bisaro	PTBI	Pure
RUBR_4_J	Russia_Breitov	RUBR	Pure
RUBR_9_J	Russia_Breitov	RUBR	Pure
RUBR_10_J	Russia_Breitov	RUBR	Pure
RUBR_16_J	Russia_Breitov	RUBR	Pure
RUBR_18_J	Russia_Breitov	RUBR	Pure
RULV_4_J	Russia_Livni	RULV	Pure
RULV_6_J	Russia_Livni	RULV	Pure
RULV_11_J	Russia_Livni	RULV	Pure
RULV_12_J	Russia_Livni	RULV	Pure
RUMR_2_J	Russia_Murom	RUMR	Pure
RUMR_6_J	Russia_Murom	RUMR	Pure
RUMR_11_J	Russia_Murom	RUMR	Pure
RUMS_2_J	Russia_Minisibs	RUMS	Pure
RUMS_4_J	Russia_Minisibs	RUMS	Pure
RUMS_11_J	Russia_Minisibs	RUMS	Pure
RUMS_12_J	Russia_Minisibs	RUMS	Pure
RUWB2_1_J	Asian_Wild	ASWB	Pure
RUWB2_5_J	Asian_Wild	ASWB	Pure
RUWB3_1_J	European_Wild	EUWB	Pure
RUWB3_11_J	European_Wild	EUWB	Pure
RUWB3_18_J	European_Wild	EUWB	Pure
RUWB3_19_J	European_Wild	EUWB	Pure
SBWB_3_W	European_Wild	EUWB	Pure
SBWB_6_W	European_Wild	EUWB	Pure
SBWB_8_W	European_Wild	EUWB	Pure
SBWB_12_W	European_Wild	EUWB	Pure
SBWB_20_W	European_Wild	EUWB	Pure
SBWB_34_W	European_Wild	EUWB	Pure
SELI_2_W	Sweden_Linderoth	SELI	Pure
SELI_5_W	Sweden_Linderoth	SELI	Pure
SELI_7_W	Sweden_Linderoth	SELI	Pure
SELI_14_W	Sweden_Linderoth	SELI	Pure
THWB_4_W	Asian_Wild	ASWB	Pure
TNWB_3_W	Asian_Wild	ASWB	Pure
TNWB_5_W	Asian_Wild	ASWB	Pure
TNWB_6_W	Asian_Wild	ASWB	Pure
TRPR_2_W	Czech_Prestice	TRPR	Pure
TRPR_3_W	Czech_Prestice	TRPR	Pure
TRPR_5_W	Czech_Prestice	TRPR	Pure
TRPR_8_W	Czech_Prestice	TRPR	Pure
UAMI_2_J	Ukraine_Mirgorod_Swine	UAMI	Pure
UAMI_3_J	Ukraine_Mirgorod_Swine	UAMI	Pure
UAMI_4_J	Ukraine_Mirgorod_Swine	UAMI	Pure
UAMI_8_J	Ukraine_Mirgorod_Swine	UAMI	Pure
UAPL_3_J	Ukraine_Poltava_Swine	UAPL	Pure
UAPL_7_J	Ukraine_Poltava_Swine	UAPL	Pure
UAPL_9_J	Ukraine_Poltava_Swine	UAPL	Pure
UAPL_12_J	Ukraine_Poltava_Swine	UAPL	Pure
UARW_1_J	Ukraine_Red_White_Belted	UARW	Pure
UARW_8_J	Ukraine_Red_White_Belted	UARW	Pure
UARW_12_J	Ukraine_Red_White_Belted	UARW	Pure
UARW_17_J	Ukraine_Red_White_Belted	UARW	Pure
UARW_18_J	Ukraine_Red_White_Belted	UARW	Pure
UAWS_2_J	Ukrainian_White_Steppe	UAWS	Pure
UAWS_5_J	Ukrainian_White_Steppe	UAWS	Pure
UAWS_7_J	Ukrainian_White_Steppe	UAWS	Pure
UAWS_9_J	Ukrainian_White_Steppe	UAWS	Pure
UAWS_11_J	Ukrainian_White_Steppe	UAWS	Pure
UKBL_5_W	UK_British_Lop	UKBL	Pure
UKBL_8_W	UK_British_Lop	UKBL	Pure
UKBL_9_W	UK_British_Lop	UKBL	Pure
UKBS_10_W	UK_British_Saddleback	UKBS	Pure
UKBS_14_W	UK_British_Saddleback	UKBS	Pure
UKBS_22_W	UK_British_Saddleback	UKBS	Pure
UKBS_23_W	UK_British_Saddleback	UKBS	Pure
UKBS_27_W	UK_British_Saddleback	UKBS	Pure
UKGO_10_W	UK_Gloucester_Old_Spot	UKGO	Pure
UKGO_14_W	UK_Gloucester_Old_Spot	UKGO	Pure
UKGO_18_W	UK_Gloucester_Old_Spot	UKGO	Pure
UKGO_24_W	UK_Gloucester_Old_Spot	UKGO	Pure
UKGO_26_W	UK_Gloucester_Old_Spot	UKGO	Pure
UKHS_1_W	Hampshire	HS	Pure
UKHS_5_W	Hampshire	HS	Pure
UKHS_10_W	Hampshire	HS	Pure
UKHS_13_W	Hampshire	HS	Pure
UKHS_15_W	Hampshire	HS	Pure
UKLB_6_W	UK_Large_Black	UKLB	Pure
UKLB_14_W	UK_Large_Black	UKLB	Pure
UKLB_17_W	UK_Large_Black	UKLB	Pure
UKLB_20_W	UK_Large_Black	UKLB	Pure
UKLB_30_W	UK_Large_Black	UKLB	Pure
UKLE_1_W	UK_Leicoma	UKLE	Pure
UKLE_4_W	UK_Leicoma	UKLE	Pure
UKLE_5_W	UK_Leicoma	UKLE	Pure
UKMW_20_W	UK_Middle_White	UKMW	Pure
UKMW_21_W	UK_Middle_White	UKMW	Pure
UKMW_22_W	UK_Middle_White	UKMW	Pure
UKMW_23_W	UK_Middle_White	UKMW	Pure
UKMW_26_W	UK_Middle_White	UKMW	Pure
UKTA_10_W	UK_Tamworth	UKTA	Pure
UKTA_11_W	UK_Tamworth	UKTA	Pure
UKTA_13_W	UK_Tamworth	UKTA	Pure
UKTA_17_W	UK_Tamworth	UKTA	Pure
UKTA_20_W	UK_Tamworth	UKTA	Pure
UKWE_6_W	UK_Welsh	UKWE	Pure
UKWE_7_W	UK_Welsh	UKWE	Pure
UKWE_17_W	UK_Welsh	UKWE	Pure
UKWE_25_W	UK_Welsh	UKWE	Pure
UKWE_27_W	UK_Welsh	UKWE	Pure
USGI_20_W	USA_Guinea_hog	USGI	Pure
USGI_26_W	USA_Guinea_hog	USGI	Pure
USGI_30_W	USA_Guinea_hog	USGI	Pure
USGI_36_W	USA_Guinea_hog	USGI	Pure
USGI_43_W	USA_Guinea_hog	USGI	Pure
USHS_16_W	Hampshire	HS	Pure
USHS_21_W	Hampshire	HS	Pure
USHS_28_W	Hampshire	HS	Pure
USHS_30_W	Hampshire	HS	Pure
USHS_34_W	Hampshire	HS	Pure
USMU_23_W	USA_Mulefoot	USMU	Pure
USMU_29_W	USA_Mulefoot	USMU	Pure
USMU_31_W	USA_Mulefoot	USMU	Pure
USMU_44_W	USA_Mulefoot	USMU	Pure
USMU_47_W	USA_Mulefoot	USMU	Pure
USYU_2_M	USA_YucatanMinipig	USYU	Pure
USYU_3_M	USA_YucatanMinipig	USYU	Pure
USYU_8_M	USA_YucatanMinipig	USYU	Pure
