# Supplementary material for: A web tool for the global identification of pig breeds
Source: Genet Sel Evol. 2023 Mar 21;55:18. doi: 10.1186/s12711-023-00788-0 (PMC10029154; doi:10.1186/s12711-023-00788-0)
Supplement: Supplementary file 4 — Additional file 4: Table S3. Information on the breeds used as independent testing dataset. [file 12711_2023_788_MOESM4_ESM.xlsx]

## Sheet: WGS
Breed	Abbreviation	Sample_Size	Country
Asian_Wild	ASWB	32	NA
Berkshire	BK	14	Commerical
BaMei	BM	7	China
BaMaXiang	BMX	6	China
BaoShan	BS	16	China
CostaRica_Creole	CRCR	2	CostaRica
DeBao	DB	7	China
Germany_Angler_Sattleschwein	DEAS	2	Germany
Germany_Bunte_Bentheimer	DEBB	1	Germany
DianNanXiaoEr	DNXE	24	China
Duroc	DU	76	Commerical
ErHuaLian	EHL	19	China
Spain_Chato_Murciano	ESCM	2	Spain
European_Wild	EUWB	37	NA
Guatemala_Creole_Guatemala	GTCR	1	Guatemala
Hampshire	HS	2	Commerical
HeTaoDaEr	HTDE	6	China
Hungary_Mangalica	HUMA	5	Hungary
Iberian	IB	6	Spain
Italy_Calabrese	ITCA	1	Italy
Italy_Cinta_Senese	ITCS	1	Italy
Italy_Casertana	ITCT	2	Italy
Italy_Nera_Siciliana	ITNS	1	Italy
JinHua	JH	23	China
JiangQuHai	JQH	14	China
LuChuan	LC	6	China
LiChaHei	LCH	11	China
Landrace	LR	38	Commerical
LanTang	LT	1	China
LargeWhite	LW	189	Commerical
MingGuangXiaoEr	MGXE	12	China
Min	Min	10	China
MeiShan	MS	42	China
NeiJiang	NJ	9	China
Pietrain	PI	27	Commerical
RongChang	RC	12	China
SaBa	SB	12	China
Sweden_Linderoth	SELI	1	Sweden
ShaZiLing	SZL	7	China
TongCheng	TonC	10	China
Zang	TP	82	China
UK_Gloucester_Old_Spot	UKGO	2	UK
UK_Large_Black	UKLB	1	UK
UK_Middle_White	UKMW	2	UK
UK_Tamworth	UKTA	3	UK
WanNan_Spotted	WZH	12	China
WuZhiShan	WZS	8	China
Xiang	X	2	China
