# Supplementary material for: A web tool for the global identification of pig breeds
Source: Genet Sel Evol. 2023 Mar 21;55:18. doi: 10.1186/s12711-023-00788-0 (PMC10029154; doi:10.1186/s12711-023-00788-0)
Supplement: Supplementary file 5 — Additional file 5: Table S4. Information on the breeds used in the reference dataset. [file 12711_2023_788_MOESM5_ESM.xlsx]

## Sheet: Reference
Breed_FullName	Breed	Sample	Country
American_Feral	AMFE	36	NA
Asian_Wild	ASWB	89	NA
Berkshire	BK	52	Commerical
BaMei	BM	22	China
BaMaXiang	BMX	45	China
Brazil_Monteiro	BRMT	10	Brazil
BaoShan	BS	49	China
Belorussian_Pork_Swine	BYPS	16	Belorussian
CongJiangXiang	CJX	16	China
CostaRica_Creole	CRCR	12	CostaRica
Cuba_Creole	CUCR	12	Cuba
DingAn	DA	33	China
DeBao	DB	22	China
DongChuan	DC	13	China
Germany_Angler_Sattleschwein	DEAS	12	Germany
Germany_Bunte_Bentheimer	DEBB	13	Germany
DaHe	DH	41	China
DaHuaBai	DHB	45	China
DianNanXiaoEr	DNXE	37	China
DaPuLian	DPL	10	China
DongShan	DS	15	China
Duroc	DU	155	Commerical
DingYuan	DY	10	China
ErHuaLian	EHL	39	China
Spain_Chato_Murciano	ESCM	22	Spain
European_Wild	EUWB	194	NA
FengJing	FJ	12	China
GuangDongXiaoHua	GDXH	34	China
GuanLing	GL	18	China
Goettingen_minipig	GM	14	Denmark
Guatemala_Creole_Guatemala	GTCR	15	Guatemala
GanXiLiangTouWu	GXLTW	13	China
GuiZhongHua	GZH	29	China
HuaiBei	HB	11	China
HuBeiBai	HBB	11	China
HuaiNan	HN	10	China
Hampshire	HS	42	Commerical
HuoShouHei	HSH	11	China
HeTaoDaEr	HTDE	22	China
Hungary_Mangalica	HUMA	18	Hungary
Iberian	IB	26	Spain
Italy_Calabrese	ITCA	16	Italy
Italy_Cinta_Senese	ITCS	14	Italy
Italy_Casertana	ITCT	17	Italy
Italy_Nera_Siciliana	ITNS	15	Italy
JinHua	JH	43	China
JingPing	JP	11	China
JiangQuHai	JQH	25	China
JiShenHei	JSH	10	China
JiaXingHei	JXH	51	China
KeLe	KL	10	China
Korean pig	KP	14	Korean
LeAnHua	LAH	17	China
LuChuan	LC	52	China
LiChaHei	LCH	23	China
LDH	LDH	19	China
LiJiang	LJ	11	China
LongJianHei	LJH	12	China
LongLin	LL	25	China
LePing_Spotted	LPH	20	China
Landrace	LR	167	Commerical
LanTang	LT	49	China
LargeWhite	LW	265	Commerical
LaiWuHei	LWH	18	China
Landrace-largeWhite	LY	23	Commerical
MingGuangXiaoEr	MGXE	22	China
MeiHua	MH	24	China
Min	Min	26	China
MeiShan	MS	62	China
Mexico_Pelon_hairless	MXHL	10	Mexico
NeiJiang	NJ	25	China
NingXiang	NX	13	China
NanYangHei	NYH	10	China
Oceania_Feral	OCFE	10	NA
PuDongBai	PDB	10	China
Peru_Creole_Peru	PECR	16	Peru
Pietrain	PI	83	Commerical
Poland_Pulawska_Spot	PLPS	15	Poland
Portugal_Bisaro	PTBI	15	Portugal
QueShanHei	QSH	10	China
RongChang	RC	32	China
Russia_Breitov	RUBR	18	Russia
Russia_Livni	RULV	16	Russia
Russia_Murom	RUMR	12	Russia
Russia_Minisibs	RUMS	14	Russia
Shan	S	10	China
SaBa	SB	35	China
Sweden_Linderoth	SELI	16	Sweden
SuTai	ST	15	China
ShaWuTou	SWT	12	China
SuZiHei	SZH	38	China
ShaZiLing	SZL	17	China
TongCheng	TonC	26	China
Zang	TP	192	China
Czech_Prestice	TRPR	15	TjechRepublic
TunChang	TunC	34	China
Ukraine_Mirgorod_Swine	UAMI	13	Ukraine
Ukraine_Poltava_Swine	UAPL	13	Ukraine
Ukrainian_Pork_Swine	UAPS	12	Ukraine
Ukraine_Red_White_Belted	UARW	19	Ukraine
Ukrainian_White_Steppe	UAWS	18	Ukraine
UK_British_Lop	UKBL	10	UK
UK_British_Saddleback	UKBS	20	UK
UK_Gloucester_Old_Spot	UKGO	22	UK
UK_Large_Black	UKLB	21	UK
UK_Leicoma	UKLE	11	UK
UK_Middle_White	UKMW	22	UK
UK_Tamworth	UKTA	23	UK
UK_Welsh	UKWE	20	UK
USA_Guinea_hog	USGI	20	USA
USA_Mulefoot	USMU	20	USA
USA_YucatanMinipig	USYU	10	USA
Wei	W	10	China
WuJing	WJ	28	China
WanNanHei	WNH	29	China
WanNan_Spotted	WZH	30	China
WuZhiShan	WZS	24	China
Xiang	X	14	China
XiDuHei	XDH	11	China
YueDongHei	YDH	25	China
YingJiang	YJ	11	China
Yucatan miniature pig	YM	23	Korean
YanTai	YTH	12	China
ZhaoTong	ZT	28	China
